# Supplementary material for: Simultaneous Administration of Hyperbaric Oxygen Therapy and Antioxidant Supplementation with Filipendula ulmaria Extract in the Treatment of Thermal Skin Injuries Alters Nociceptive Signalling and Wound Healing
Source: Medicina (Kaunas). 2023 Sep 17;59(9):1676. doi: 10.3390/medicina59091676 (PMC10536773; doi:10.3390/medicina59091676)
Supplement: Supplementary file 1 [file medicina-59-01676-s001.zip]

Archive with 1 entries (1 files):
- medicina-2592021-supplementary.pdf
